# Supplementary material for: Physiotherapy and related management for childhood obesity: A systematic scoping review
Source: PLoS One. 2021 Jun 14;16(6):e0252572. doi: 10.1371/journal.pone.0252572 (PMC8202913; doi:10.1371/journal.pone.0252572)
Supplement: S6 Table — (XLSX) [file pone.0252572.s006.xlsx]

## Sheet: Instructions
S6 Table. Descriptive Synthesis of Studies with Strong Methodological Quality.
Instructions on navigating this document
Note: Multiple Tabs Available
This excel sheet (S6) documents the processes taken to create Table 3. Descriptive Synthesis of Studies with Strong Methodological Quality.
To view the breakdown of included outcome measures included in the descriptive synthesis, please refer to the appropriate tabs labelled below:
1. Anthropometry
2. CRF, CVF
3. Blood Serum Analyses
4. Coordination
5. Balance
6. Speed
7. Agility
8. Strength
9. Flexibility
10. Power
11. Posture and Gait
12. Activity Limitations
13. Personal Factors
14. Environmental Factors
The final tab is the summary tab which reflects the findings shown on Table 3.
15. Summary Table
Key
D	Desirable
0	No effect
?	Questionable
	No data

## Sheet: 1. Anthropometry
	Anthropometry
	Weight	BMI	Hepatic fat	Visceral and subcutaneous adipose tissue	Fat mass	Lean mass	Fat free mass	Muscle mass	Waist circumference	Abdominal circumference	Hip circumference	Waist-to-hip Ratio	Waist-to-height ratio	Arm/Forearm/Elbow circumference	Neck circumference	Skinfold thickness	Bone density/content	Energy Expenditure (Resting Metabolic Rate, METs)	Summary Code
Quantitative focused physical activity
Walking/Running	Azad(2011),n=30(+) Zhang(2017),n=50(+) Zorba(2011),n=40(+)	Martinez-Lopez (2012),n=112 (+) Azad(2011),n=30(+) Zhang(2017),n=50(+) Zorba(2011),n=40(+) Hawthorn(2011),n=1293(0)			Zhang(2017),n=50(+)				Zhang(2017),n=50(+) Zorba(2011),n=40(+) Hawthorn(2011),n=1293(0)		Zorba(2011),n=40(+)	Zhang(2017),n=50(+)		Zorba(2011),n=40(+)					n/N =13/15 (87%) Desirable
	n/N =3/3 (100%) (?)	n/N =4/5 (80%) (+)			n/N =1/1 (100%) (?)				n/N =2/3 (67%) (?)		n/N =1/1 (100%) (?)	n/N =1/1 (100%) (?)		n/N =1/1 (100%) (?)
Combined Aerobic + Resistance Exercise	Bharath(2018),n=40(+) Sun(2017),n=240(0)	Sun(2017),n=240(0)		Monteiro(2015),n=32(+)	Bharath(2018),n=40(+) Lopes(2016),n=33(+) Monteiro(2015),n=32(+) Sun(2017),n=240(+)	Sun(2017),n=240(+)	Lopes(2016),n=33(-)		Bharath(2018),n=40(+)										n/N =8/11 (73%) Desirable
	n/N (+)=1/2 (50%) (?)	n/N=0/1 (0%) (?)		n/N=1/1 (100%) (?)	n/N=4/4 (100%) (+)	n/N=1/1 (100%) (?)	n/N=0/1 (100%) (?)		n/N=1/1 (100%) (?)
PE+Increased Physical Activity/Exercise	Cordova(2012),n=137(+) Lambrick(2016),n=55(0) DeRenne(2008),n=68(-) Monsalves-Alvarez(2015),n=70(-) Regaieg(2013),n=28(0) Thivel(2011),n=457(0)	Cordova(2012),n=137(+) Meyer(2014),n=502(+) Sollerhed(2008),n=132(+) Delgado-Floody(2018),n=197(+) DeRenne(2008),n=68(+) Farias-Edos(2015),n=386(+) Kuhr(2019),n=1299(0) Regaieg(2013),n=28(+) Sacchetti(2013),n=521(0) Tan(2010),n=60(+) Thivel(2011),n=457(+)			Cordova(2012),n=137(+) Delgado-Floody(2018),n=197(+) DeRenne(2008),n=68(0) Farias-Edos(2015),n=386(+) Regaieg(2013),n=28(+)	Farias-Edos(2015),n=386(+)	Cordova(2012),n=137(0) Thivel(2011),n=457(+)	Lambrick(2016),n=55(0)	Cordova(2012),n=137(+) Lambrick(2016),n=55(0) Meyer(2014),n=502(+) Delgado-Floody(2018),n=197(0) Farias-Edos(2015),n=386(+) Kuhr(2019),n=1299(0) Tan(2010),n=60(+) Thivel(2011),n=457(0)				Delgado-Floody(2018),n=197(0)			Cordova(2012),n=137(+) Meyer(2014),n=502(+) DeRenne(2008),n=68(+) Tan(2010),n=60(+) Thivel(2011),n=457(+)		Regaieg(2013),n=28(+)	n/N =30/41 (73%) Desirable
	n/N=1/6 (17%) (?)	n/N=9/11 (82%) (+)			n/N=4/5 (80%) (+)	n/N=1/1 (100%) (?)	n/N=1/2 (50%) (?)	n/N=0/1 (0%) (?)	n/N=4/8 (50%) (?)				n/N=0/1 (0%) (?)			n/N=5/5 (100%) (+)		n/N=1/1 (100%) (+)
Sports-Based	Cvetkovic (2018),n=42(+) Vasconcellos(2016),n=30(+)	Cvetkovic (2018),n=42(+) Vasconcellos(2016),n=30(+)			Cvetkovic (2018),n=42(0) Vasconcellos(2016),n=30(+)	Cvetkovic (2018),n=42(0)		Cvetkovic (2018),n=42(0)	Vasconcellos(2016),n=30(+)				Vasconcellos(2016),n=30(0)						n/N=6/10 (60%) ?
	n/N=2/2 (100%) (?)	n/N=2/2 (100%) (?)			n/N=1/2 (50%) (?)	n/N=0/1 (0%) (?)		n/N=0/1 (0%) (?)	n/N=1/1 (100%) (?)				n/N=0/1 (0%) (?)
Exergaming	Coknaz(2019),n=106(+)	Coknaz(2019),n=106(+)			Coknaz(2019),n=106(0)													Martinez Vizcaino(2008),n=1044(+)	n/N=3/4 (75%) ?
	n/N=1/1 (100%) (?)	n/N=1/1 (100%) (?)			n/N=0/1 (0%) (?)													n/N=1/1=100% (?)
PA in classroom (activity breaks)									Mardones(2017),n=89(0)										n/N=0/1 (0%) ?
									n/N=0/1 (0%) (?)
Plyometrics	Nobre(2017),n=59(0)						Nobre(2017),n=59(0)												n/N=0/2 (0%) ?
	n/N=0/1 (0%) (?)						n/N=0/1 (0%) (?)
Intensity Training	Nogueira(2014),n=151(-) Domaradzki(2020),n=84(+)	Domaradzki(2020),n=84(+)							Nogueira(2014),n=151(+)			Domaradzki(2020),n=84(+)					Nogueira(2014),n=151(+)		n/N=5/6 (83%) Desirable
	n/N=1/2 (50%) (?)	n/N=1/1 (100%) (?)							n/N=1/1 (100%) (?)			n/N=1/1 (100) (?)					n/N=1/1 (100%) (?)
Qualitative focused physical activity
Motor Skills
Alignment During Gait
Multicomponent intervention																			n/N=1/2 (50%) ?
PA+ Healthy Lifestyle		Manley(2014),n=116(0)			Ten Hoor(2018),n=695(+)
		n/N=0/1 (0%) (?)			n/N=1/1 (100%) (?)
Healthy Lifestyle+ Environment		Kain (2014),n=1474 (+) Harrison(2006),n=312(0)																	n/N=1/2 (50%) ?
		n/N=1/2 (50%) (?)
PA+ Diet/Nutrition	Ashem (2019), n=20 (+) Deldin (2019),n=55 (0) Park(2015),n=138(0) Speaker(1983),n=18(+) Springer(1973),n=14(0)	Deldin (2019),n=55 (0) Seabra(2016),n=88(+) Carrel(2005),n=50(0) Julian(2019),n=23(+)		Deldin (2019),n=55 (+)	Deldin (2019),n=55 (0) Park(2015),n=138(0) Seabra(2016),n=88(+) Speaker(1983),n=18(+) Carrel(2005),n=50(+) Julian(2019),n=23(+)	Seabra(2016),n=88(+) Speaker(1983),n=18(0)		Deldin (2019),n=55 (+)	Deldin (2019),n=55 (0) Seabra(2016),n=88(+)			Ashem (2019), n=20 (+)				Park(2015),n=138(0)	Seabra(2016),n=88(+)		n/N =14/24 (58%) ?
	n/N=2/5 (40%) (?)	n/N=2/4 (50%) (?)		n/N=1/1 (100%) (?)	n/N=4/6 (67%) (+)	n/N=1/2 (50%) (?)		n/N=1/1 (100%) (?)	n/N=1/2 (50%) (?)			n/N=1/1 (100%) (?)				n/N=0/1 (0%) (?)	n/N=1/1 (100%) (?)
PA+ Environment	Hollis(2016),n=1150(+)	Cadzow (2015), n=2259 (+) Hollis(2016),n=1150(+) Braun(2017),n=3479(0) Kriemler(2010),n=502(0) Martinez Vizcaino(2008),n=1044(0) Gao(2019),n=32(0)			Martinez Vizcaino(2008),n=1044(0)											Kriemler(2010),n=502(0) Martinez Vizcaino(2008),n=1044(0)		Gao(2019),n=32 (0)	n/N (+)=3/11 (27%) n/N (0)=8/11 (73%) No effect
	n/N (+)=1/1 (100%) (?) n/N (0)=0/1 (0%) (?)	n/N (+)=2/6 (33%) (+) n/N (0)=4/6 (67%) (0)			n/N (+)=0/1 (0%) (?) n/N (0)=1/1 (100%) (?)											n/N (+) =0/2 (0%) (?) n/N (0)=2/2 (100%) (?)		n/N (+)=0/1 (0%) (?) n/N (0)=1/1 (100%) (?)
Diet+Healthy Lifestyle+Environment		Cohen(2018),n=73(+) Singh(2007),n=978(0)			Delislie Nystrom(2018),n=315(0) Nystrom(2017),n=315(0) Cohen(2018),n=73(+)		Delislie Nystrom(2018),n=315(+)					Singh(2007),n=978(+)				Singh(2007),n=978(0)			n/N =4/8 (50%) ?
		n/N=1/2 (50%) (?)			n/N=1/3 (33%) (?)		n/N=1/1 (100%) (?)					n/N=1/1 (100%) (?)				n/N=0/1 (0%) (?)
PA+ Healthy Lifestyle + Diet/Nutrition	Augustijn(2019),n=51 (+) Augustijn (2018)n=64 (+) Khammassi (2019),n=36 (+) King(2019), n=27 (0) Branco(2019),n=44(0) Chehab(2007),n=46(0) Crouter(2017),n=30(+) Da Silveira Campos (2017),n=148 (+) Di Pietro(2004),n=41(0) Silva(2015),n=43(0) Leite(2009),n=64(+) Marild(2013),n=64(0) Park(2007),n=44(+)	Augustijn(2019),n=51 (+) Li (2014), n=921 (+) Augustijn (2018)n=64 (+) Da Silva (2015),n=113 (+) Khammassi (2019),n=36 (+) King(2019), n=27 (0) Branco(2019),n=44(0) Chehab(2007),n=46(0) Crouter(2017),n=30(0) Da Silveira Campos (2017),n=148 (+) Di Pietro(2004),n=41(0) Harrel(1998),n=425(0) Silva(2015),n=43(0) Taylor(2005),n=41(+) Hintze(2012),n=33(+) Jones(2014),n=336(+) Leite(2009),n=64(+) Marild…		Da Silveira Campos (2017),n=148 (+)	Augustijn(2019),n=51 (+) Augustijn (2018)n=64 (+) Khammassi (2019),n=36 (+) Branco(2019),n=44(+) Crouter(2017),n=30(+) Da Silveira Campos (2017),n=148 (+) Di Pietro(2004),n=41(0) Silva(2015),n=43(0) Leite(2009),n=64(+) Park(2007),n=44(0)	Da Silveira Campos (2017),n=148 (+)	Khammassi (2019),n=36 (0) Crouter(2017),n=30(+) Leite(2009),n=64(0)		Augustijn(2019),n=51 (+) Li (2014), n=921 (0) King(2019), n=27 (0) Branco(2019),n=44(+) Crouter(2017),n=30(+) Silva(2015),n=43(0) Taylor(2005),n=41(+) Hintze(2012),n=33(+) Leite(2009),n=64(+) Marild(2013),n=64(0) Park(2007),n=44(+)	Hintze(2012),n=33(0)	Da Silva (2015),n=113 (+) Taylor(2005),n=41(+) Hintze(2012),n=33(0)	Da Silva (2015),n=113 (+) Taylor(2005),n=41(0) Hintze(2012),n=33(0) Park(2007),n=44(+)	Marild(2013),n=64(0)		Marild(2013),n=64(0)	Li (2014), n=921 (+) Di Pietro(2004),n=41(0) Harrel(1998),n=425(0)		Branco(2019),n=44(+)	n/N=42/74(57%) ?
	n/N=7/13 (54%) (?)	n/N=12/20 (60%) (?)		n/N=1/1 (100%) (?)	n/N=7/10 (70%) (+)	n/N=1/2 (50%) (?)	n/N=1/3 (33%) (?)		n/N=7/11 (64%) (?)	n/N=0/1 (0%) (?)	n/N =2/3 (67%) (?)	n/N =2/4 (50%) (?)	n/N =0/1 (0%) (?)		n/N =0/1 (0%) (?)	n/N =1/3 (33%) (?)		n/N =1/1 (100%) (?)
PA+ Healthy Lifestyle+ Environment		Serra-Paya (2015),n=113 (0)																	n/N=0/1 (0%) ?
		n/N=0/1 (0%) (?)
PA+ Diet/Nutrition+ Environment	Graf(2006),n=40(0) Slawta(2008),n=75(+) Chomitz(2010),n=1859(0) De Vries(2015),n=13(0) Epstein(1983),n=113(+) Lee(2019),n=118(0) Steinberg(2017),n=10(0)	An (2019),n=14 (0) Graf(2006),n=40(0) Larsen(2016),n=115(0) Slawta(2008),n=75(+) Bhave(2016),n=865(0) Chomitz(2010),n=1859(+) Graf(2006),n=40(0) Slawta(2008),n=75(+) Chomitz(2010),n=1859(0) De Vries(2015),n=13(0) Epstein(1983),n=113(+) Lee(2019),n=118(0)	Lee(2019),n=118(0)	Lee(2019),n=118(0)	Slawta(2008),n=75(+) De Vries(2015),n=13(0) Lee(2019),n=118(+) Brand (2020), n=35 (+)				An (2019),n=14 (0) Bhave(2016),n=865(0) De Vries(2015),n=13(0) Lee(2019),n=118(0)							Slawta(2008),n=75(+) De Vries(2015),n=13(+)			n/N (+)=11/31 (35%) ?
	n/N=2/7 (29%) (?)	n/N=4/12 (33%) (?)	n/N=0/1 (0%) (?)	n/N=0/1 (0%) (?)	n/N=3/4 (75%) (?)				n/N=0/4 (0%) (?)							n/N=2/2 (100%) (?)
PA+ Healthy Lifestyle+ Diet/Nutrition+ Environment	Zhou(2014),n=357 (-) Brownell(1982),n=77(+) Brownell(1983),n=42(+) Militao(2013),n=34(+) Morano(2014),n=41(-) Southam(1984),n=25(0) Carnier(2012),n=83(0) De-Miguel-Etayo(2015),n=112(+) Gallotta(2016),n=230(-) Jiang(2007),n=2489(0) Lee(2017),n=115(+) Rauber(2018),n=12(0) Vignolo(2008),n=31(0)	Ariza (2019) n= 2450 (0) Hystad (2013),n=99 (+) Carvalho (2013),n=30 (+) Sadeghi(2019),n=700 (+) Wang(2015),n=438 (0) Jones (2015),n=37(+) Angelopoulos (2009),n=646 (0) Bai(2017),n=497(0) Dauernhauer(2016),n=99(0) Labayen(2019),n=116(+) Militao(2013),n=34(+) Morano(2014),n=41(0) Peralta(2009),n=33(0) Puder(2011),n=652(0) Bilinska(2017),n=5293(0) Carnier(2012),n=83(0) Cluss(2016),n=2897(0) De-Migu…	Labayen(2019),n=116(0)	Carnier(2012),n=83(0)	Carvalho (2013),n=30 (+) Hystad (2013),n=99 (+) Zhou(2014),n=357 (+) Jones (2015),n=37(+) Aires(2016),n=246(-) Labayen(2019),n=116(+) Militao(2013),n=34(+) Peralta(2009),n=33(0) Puder(2011),n=652(0) Burgi(2012),n=652(+) Carnier(2012),n=83(0) De-Miguel-Etayo(2015),n=112(+) Gallotta(2016),n=230(-) Smith(2016),n=361(0)	Carnier(2012),n=83(0) De-Miguel-Etayo(2015),n=112(-) Gallotta(2016),n=230(+)	Carvalho (2013),n=30 (+) Jones (2015),n=37(+) De-Miguel-Etayo(2015),n=112(0)	Zhou(2014),n=357 (+)	Carvalho (2013),n=30 (+) Aires(2016),n=246(-) Bianchini(2013),n=86(+) Militao(2013),n=34(+) Morano(2014),n=41(-) Peralta(2009),n=33(0) Puder(2011),n=652(0) Burgi(2012),n=652(+) Jansen(2011),n=2416(0) Siegrist(2013),n=724(+) Vignolo(2008),n=31(0)			De-Miguel-Etayo(2015),n=112(+)	De-Miguel-Etayo(2015),n=112(+)			Puder(2011),n=652(0) S Southam(1984),n=25(0) Lee(2017),n=115(+) Muller(2019),n=519(+) Rauber(2018),n=12(+)			n/N=38/78 (49%) ?
	n/N=5/13 (38%) (?)	n/N=11/24 (46%) (?)	n/N=0/1 (0%) (?)	n/N=0/1 (0%) (?)	n/N=8/14 (57%) (?)	n/N=1/3 (33%) (?)	n/N=2/3 (67%) (?)	n/N=1/1 (100%) (?)	n/N=5/11 (45%) (?)			n/N=1/1 (100%) (?)	n/N=1/1 (100%) (?)			n/N=3/5 (60%) (?)

## Sheet: 2. CRF, CVF
	Cardiorespiratory and Cardiovascular Fitness
	Aerobic power/VO2max (treadmill/cycle)	Yo-Yo 1/2 test	Timed mile run	1km run/walk test	1.5 mile run	3 minute walk	5 minute run/walk test	6 minute walk	9 minute walk	20m shuttle run	12m shuttle run	Step-up test	Maximal repetition of 70% 1RM chest press	Maximal repetition of 70% 1RM leg press	HR	Resting HR	Systolic BP	Diastolic BP	Spirometry	Summary Code
Quantitative focused physical activity
Walking/Running											Hawthorn(2011),n=1293(+)						Zhang(2017),n=50(+)	Zhang(2017),n=50(0)	Azad(2011),n=30(+)	n/N=3/4 (75%) ?
											n/N=1/1 (100%) (?)						n/N=1/1 (100%) (?)	n/N=0/1 (0%) (?)	n/N=1/1 (100%) (?)
Combined Resistance + Aerobic Exercise	Lopes(2016),n=33(+)																Sun(2017),n=240(+)	Sun(2017),n=240(0)		n/N=2/3 (67%) ?
	n/N=1/1 (100%) (?)																n/N=1/1 (100%) (?)	n/N=0/1 (0%) (?)
PE+Increased Physical Activity	Lambrick(2016),n=55(+) Regaieg(2013),n=28(+) Thivel(2011),n=457(+)					DeRenne(2008),n=68(+)	Tan(2010),n=60(+)	Sollerhed(2008),n=132(+) Delgado-Floody(2018),n=197(+)		Cordova(2012),n=137(+) Meyer(2014),n=502(+) Sollerhed(2008),n=132(+) Thivel(2011),n=457(+)					Cordova(2012),n=137(+) Saenz(2003),n=34(+) Regaieg(2013),n=28(0) Tan(2010),n=60(+) Thivel(2011),n=457(+)	Thivel(2011),n=457(+)	Cordova(2012),n=137(0)	Cordova(2012),n=137(0)		n/N=16/19 (84%) Desirable
	n/N=3/3 (100%) (?)					n/N=1/1 (100%) (?)	n/N=1/1 (100%) (?)	n/N=2/2 (100%) (?)		n/N=4/4 (100%) (?)					n/N=4/5 (80%) (+)	n/N=1/1 (100%) (?)	n/N=0/1 (0%) (?)	n/N=0/1 (0%) (?)
Sports-Based	Vasconcellos(2016),n=30(+)	Cvetkovic (2018),n=42(+)													Vasconcellos(2016),n=30(0)		Cvetkovic (2018),n=42(0) Vasconcellos(2016),n=30(+)	Cvetkovic (2018),n=42(0) Vasconcellos(2016),n=30(-)		n/N=3/7 (43%) Desirable
	n/N=1/1 (100%) (?)	n/N=1/1 (100%) (?)													n/N=0/1 (0%) (?)		n/N=1/2 (50%) (?)	n/N=0/2 (0%) (?)
Exergaming
PA in classroom (activity breaks)																	Mardones(2017),n=89(0)			n/N=0/1 (0%) ?
																	n/N=0/1 (0%) (?)
Plyometrics				Nobre(2017),n=59(0)																n/N=0/1 (0%) ?
				n/N=0/1 (0%) (?)
Intensity Training	Nogueira(2014),n=151(+) Domaradzki(2020),n=84(+)															Nogueira(2014),n=151(+)				n/N=3/3 (100%) ?
	n/N=2/2 (100%) (?)															n/N=1/1 (100%) (?)
Qualitative focused physical activity
Motor Skills
Alignment during Gait
Multicomponent intervention
PA+ Healthy Lifestyle	Walther(2009),n=182(+)		Manley(2014),n=116(0)																	n/N=1/2 (50%) ?
	n/N=1/1 (100%) (?)		n/N=0/1 (0%) (?)
Healthy Lifestyle+ Environment
PA+ Diet/Nutrition	Deldin (2019),n=55 (+) Park(2015),n=138(0) Seabra(2016),n=88(+) Carrel(2005),n=50(+) Julian(2019),n=23(+)				Speaker(1983),n=18(+)							Park(2015),n=138(0)								n/N=5/7 (71%) Desirable
	n/N=4/5 (80%) (+)				n/N=1/1 (100%) (?)							n/N=0/1 (0%) (?)
PA+ Environment	Gao(2019),n=32 (0)									Kriemler(2010),n=502(0)							Martinez Vizcaino(2008),n=1044(0)	Martinez Vizcaino(2008),n=1044(0)		n/N=0/4 (0%) ?
	n/N=0/1 (0%) (?)									n/N=0/1 (0%) (?)							n/N=0/1 (0%) (?)	n/N=0/1 (0%) (?)
Diet+Healthy Lifestyle+Environment										Singh(2007),n=978(0)										n/N=0/1 (0%) ?
										n/N=0/1 (0%) (?)
PA+ Healthy Lifestyle + Diet/Nutrition	Da Silva (2015),n=113 (+) Branco(2019),n=44(+) Labayen(2019),n=116(-) Silva(2015),n=43(+) Leite(2009),n=64(+)							Taylor(2005),n=41(0)		King(2019), n=27 (0) Harrison(2006),n=312(0) Hintze(2012),n=33(+)			Crouter(2017),n=30(+)	Crouter(2017),n=30(+)	Crouter(2017),n=30(0) Leite(2009),n=64(+)	Leite(2009),n=64(+)	King(2019), n=27 (+) Harrel(1998),n=425(+) Taylor(2005),n=41(+) Hintze(2012),n=33(+) Leite(2009),n=64(+) Park(2007),n=44(+)	Da Silva (2015),n=113 (+) Harrel(1998),n=425(0) Labayen(2019),n=116(-) Taylor(2005),n=41(+) Hintze(2012),n=33(+) Leite(2009),n=64(0) Park(2007),n=44(0)		n/N=19/29 (66%) ?
	n/N=4/5 (80%) (+)							n/N=0/1 (0%) (?)		n/N=1/3 (33%) (?)			n/N=1/1 (100%) (?)	n/N=1/1 (100%) (?)	n/N=1/2 (50%) (?)	n/N=1/1 (100%) (?)	n/N=7/7 (100%) (+)	n/N=3/8 (38%) (?)
PA+ Healthy Lifestyle+ Environment
PA+ Diet/Nutrition+ Environment	Larsen(2016),n=115(+) Lee(2019),n=118(+)		Slawta(2008),n=75(+)						Bhave(2016),n=865(+)	Chomitz(2010),n=1859(+)		Graf(2006),n=40(0) Slawta(2008),n=75(+) Chomitz(2010),n=1859(0) De Vries(2015),n=13(0) Epstein(1983),n=113(+)			Graf(2006),n=40(0) Slawta(2008),n=75(+) Chomitz(2010),n=1859(0) De Vries(2015),n=13(0) Epstein(1983),n=113(+)		Graf(2006),n=40(+)	Graf(2006),n=40(0)		n/N=10/17 (59%) ?
	n/N=2/2 (100%) (?)		n/N=1/1 (100%) (?)						n/N=1/1 (100%) (?)	n/N=1/1 (100%) (?)		n/N=2/5 (40%) (?)			n/N=2/5 (40%) (?)		n/N=1/1 (100%) (?)	n/N=0/1 (0%) (?)
PA+ Healthy Lifestyle+ Diet/Nutrition+ Environment	Carvalho (2013),n=30 (+) Bai(2017),n=497(+) Dauernhauer(2016),n=99(+) Militao(2013),n=34(+) Muller(2019),n=519(0)									Zhou(2014),n=357 (+) Peralta(2009),n=33(0) Puder(2011),n=652(+) Burgi(2012),n=652(0) Jansen(2011),n=2416(+) Muller(2019),n=519(0)		Siegrist(2013),n=724(+)					Wang(2015),n=438 (0) Jones (2015),n=37(+) Aires(2016),n=246(+) Angelopoulos (2009),n=646 (+) Bianchini(2013),n=86(+) Brownell(1983),n=42(0) Militao(2013),n=34(+) Nunez-Gaunaurd(2011),n=3(0)	Wang(2015),n=438 (+) Aires(2016),n=246(-) Angelopoulos (2009),n=646 (0) Bianchini(2013),n=86(+) Brownell(1983),n=42(0) Militao(2013),n=34(0)		n/N=15/26 (58%) ?
	n/N=4/5 (80%) (?)									n/N=3/6 (50%) (?)		n/N=1/1 (100%) (?)					n/N=5/8 (63%) (?)	n/N=2/6 (33%) (?)

## Sheet: 3. Blood Serum Analyses
	Blood Serum Analyses
	Total Cholestrol	HDL	LDL	Triglycerides	Triacylglycerol	Plasma Alanine Transaminase	Aspatate Transaminase	Endothelial function	C-reactive protein	Adiponectin	IL-6	IL-10	White Blood Cells	Leptin	Tumour necrosis factor- alpha	Resistin	Fasting blood glucose	Glucose metabolism	Glycaemia	Glycated haemoglobin	Glycolytic Score	Hepatic Score	Insulin concentration	Insulinaemia	Insulin resistance	Insulin sensitivity check index	Fatty acid level	Cortisol Hormones	Sex Hormones	Thyroid Hormone	Liver Enzymes	Creatinine	Blood Urea Nitrogen	Apolipoproteins	Summary Code
Quantitative focused physical activity
Walking/Running	Zhang(2017),n=50(+) Zorba(2011),n=40(+)	Zhang(2017),n=50(+) Zorba(2011),n=40(+)	Zhang(2017),n=50(+) Zorba(2011),n=40(+)	Zorba(2011),n=40(+)		Zhang(2017),n=50(+)											Zhang(2017),n=50(+)						Zhang(2017),n=50(+) Zorba(2011),n=40(+)		Zhang(2017),n=50(+)							Zhang(2017),n=50(+)	Zhang(2017),n=50(+)		n/N=14/14 (100%) Desirable
	n/N=2/2 (100%) (?)	n/N=2/2 (100%) (?)	n/N=2/2 (100%) (?)	n/N=1/1 (100%) (?)		n/N=1/1 (100%) (?)											n/N=1/1 (100%) (?)						n/N=2/2 (100%) (?)		n/N=1/1 (100%) (?)							n/N=1/1 (100%) (?)	n/N=1/1 (100%) (?)
Combined Resistance + Aerobic Exercise		Monteiro(2015),n=32(+)	Monteiro(2015),n=32(+)	Monteiro(2015),n=32(+)				Sun(2017),n=240(+)	Lopes(2016),n=33(+)	Bharath(2018),n=40(+) Lopes(2016),n=33(0)	Lopes(2016),n=33(0)	Lopes(2016),n=33(0)	Lopes(2016),n=33(+)	Bharath(2018),n=40(+) Lopes(2016),n=33(+)	Lopes(2016),n=33(0)	Lopes(2016),n=33(0)	Bharath(2018),n=40(+)						Bharath(2018),n=40(+)		Bharath(2018),n=40(+)	Lopes(2016),n=33(+)									n/N=13/18 (72%) Desirable
		n/N=1/1 (100%) (?)	n/N=1/1 (100%) (?)	n/N=1/1 (100%) (?)				n/N=1/1 (100%) (?)	n/N=1/1 (100%) (?)	n/N=1/2 (50%) (?)	n/N=0/1 (0%) (?)	n/N=0/1 (0%) (?)	n/N=1/1 (100%) (?)	n/N=2/2 (100%) (?)	n/N=0/1 (0%) (?)	n/N=0/1 (0%) (?)	n/N=1/1 (100%) (?)						n/N=1/1 (100%) (?)		n/N=1/1 (100%) (?)	n/N=1/1 (100%) (?)
PE+Increased Physical Activity	Cordova(2012),n=137(0)	Cordova(2012),n=137(0)	Cordova(2012),n=137(0)	Cordova(2012),n=137(0)													Cordova(2012),n=137(0)						Cordova(2012),n=137(+)		Cordova(2012),n=137(0)										n/N (+)=1/7 (14%) n/N (0)=6/7 (86%) No effect
	n/N (+)=0/1 (0%) (?) n/N (0)=1/1 (100%) (?)	n/N (+)=0/1 (0%) (?) n/N (0)=1/1 (100%) (?)	n/N (+)=0/1 (0%) (?) n/N (0)=1/1 (100%) (?)	n/N (+)=0/1 (0%) (?) n/N (0)=1/1 (100%) (?)													n/N (+)=0/1 (0%) (?) n/N (0)=1/1 (100%) (?)						n/N (+)=1/1 (100%) (?) n/N (0)=0/1 (0%) (?)		n/N (+)=0/1 (0%) (?) n/N (0)=1/1 (100%) (?)
Sports-Based	Vasconcellos(2016),n=30(+)	Vasconcellos(2016),n=30(+)	Vasconcellos(2016),n=30(0)	Vasconcellos(2016),n=30(+)				Vasconcellos(2016),n=30(0)	Vasconcellos(2016),n=30(+)								Vasconcellos(2016),n=30(+)								Vasconcellos(2016),n=30(+)										n/N=6/8 (75%) Desirable
	n/N=1/1 (100%) (?)	n/N=1/1 (100%) (?)	n/N=0/1 (0%) (?)	n/N=1/1 (100%) (?)				n/N=0/1 (0%) (?)	n/N=1/1 (100%) (?)								n/N=1/1 (100%) (?)								n/N=1/1 (100%) (?)
Exergaming
PA in classroom (activity breaks)
Plyometrics
Intensity Training
Qualitative focused physical activity
Motor Skills
Alignment during Gait
Multicomponent intervention
PA+ Healthy Lifestyle
Healthy Lifestyle+ Environment
PA+ Diet/Nutrition	Seabra(2016),n=88(+)	Seabra(2016),n=88(+)	Seabra(2016),n=88(+)	Seabra(2016),n=88(+)															Julian(2019),n=23(+)				Carrel(2005),n=50(+)	Julian(2019),n=23(+)	Julian(2019),n=23(+)				Ashem (2019), n=20 (+)						n/N=9/9 (100%) Desirable
	n/N=1/1 (100%) (?)	n/N=1/1 (100%) (?)	n/N=1/1 (100%) (?)	n/N=1/1 (100%) (?)															n/N=1/1 (100%) (?)				n/N=1/1 (100%) (?)	n/N=1/1 (100%) (?)	n/N=1/1 (100%) (?)				n/N=1/1 (100%) (?)
PA+ Environment	Martinez Vizcaino(2008),n=1044(0)	Kriemler(2010),n=502(0)		Kriemler(2010),n=502(0) Martinez Vizcaino(2008),n=1044(0)													Kriemler(2010),n=502(0)																	Martinez Vizcaino(2008),n=1044(+)	n/N (+)=1/6 (17%) n/N (0)=5/6 (83%) No effect
	n/N (+)=0/1 (0%) (?) n/N (0)=1/1 (100%) (?)	n/N (+)=0/1 (0%) (?) n/N (0)=1/1 (100%) (?)		n/N (+)=0/2 (0%) (?) n/N (0)=2/2 (100%) (?)													n/N (+)=0/1 (0%) (?) n/N (0)=1/1 (100%) (?)																	n/N (+)=1/1 (100%) (?) n/N (0)=0/1 (0%) (?)
Diet+Healthy Lifestyle+Environment														Cohen(2018),n=73(+)																					n/N=0/1 (0%) ?
														n/N=1/1 (100%) (?)
PA+ Healthy Lifestyle + Diet/Nutrition	Li (2014), n=921 (+) Branco(2019),n=44(+) Harrel(1998),n=425(+) Silva(2015),n=43(0) Leite(2009),n=64(0) Park(2007),n=44(+)	Li (2014), n=921 (+) Silva(2015),n=43(0) Leite(2009),n=64(+) Marild(2013),n=64(0) Park(2007),n=44(0)	Li (2014), n=921 (+) Branco(2019),n=44(+) Silva(2015),n=43(0) Leite(2009),n=64(0) Marild(2013),n=64(0) Park(2007),n=44(+)	Li (2014), n=921 (+) Branco(2019),n=44(+) Labayen(2019),n=116(+) Silva(2015),n=43(0) Leite(2009),n=64(+) Marild(2013),n=64(0)	Park(2007),n=44(+)				Park(2007),n=44(+)	Park(2007),n=44(0)				Park(2007),n=44(+)			Li (2014), n=921 (+) Silva(2015),n=43(0) Leite(2009),n=64(0) Marild(2013),n=64(0) Park(2007),n=44(+)		Branco(2019),n=44(0) Di Pietro(2004),n=41(+)	Park(2007),n=44(0)			Branco(2019),n=44(0) Leite(2009),n=64(+) Marild(2013),n=64(0) Park(2007),n=44(+)	Di Pietro(2004),n=41(+)	Branco(2019),n=44(+) Leite(2009),n=64(0) Park(2007),n=44(+)	Leite(2009),n=64(+)	Guerendiain(2018),n=127(+)	Di Pietro(2004),n=41(+)	King(2019), n=27 (0)	Di Pietro(2004),n=41(+)	Labayen(2019),n=116(+)			Marild(2013),n=64(0)	n/N=29/52 (56%) ?
	n/N=4/6 (67%) (+)	n/N=2/5 (40%) (?)	n/N=3/6 (50%) (?)	n/N=4/6 (67%) (+)	n/N=1/1 (100%) (?)				n/N=1/1 (100%) (?)	n/N=1/1 (100%) (?)				n/N=1/1 (100%) (?)			n/N=2/5 (40%) (?)		n/N=1/2 (50%) (?)	n/N=0/1 (0%) (?)			n/N=3/5 (60%) (?)	n/N=1/1 (100%) (?)	n/N=2/3 (67%) (?)	n/N=1/1 (100%) (?)	n/N=1/1 (100%) (?)	n/N=1/1 (100%) (?)	n/N=0/1 (0%) (?)	n/N=1/1 (100%) (?)	n/N=1/1 (100%) (?)			n/N=0/1 (0%) (?)
PA+ Healthy Lifestyle+ Environment
PA+ Diet/Nutrition+ Environment	Slawta(2008),n=75(0) Graf(2006),n=40(+) Brand(2020),n=35(+)	Slawta(2008),n=75(-) Graf(2006),n=40(-) Brand(2020),n=35(+)	Slawta(2008),n=75(0) Graf(2006),n=40(+) Brand(2020),n=35(0)	Brand(2020),n=35(0)			Silveira(2018),n=35(0)										Lee(2019),n=118(0)				Silveira(2018),n=35(+)	Silveira(2018),n=35(+)	Graf(2006),n=40(+)		Brand(2020),n=35 (+)									Graf(2006),n=40(+)	n/N=9/17 (38%) ?
	n/N=2/3 (33%) (?)	n/N=1/3 (33%) (?)	n/N=1/3 (33%) (?)	n/N=0/1 (0%) (?)			n/N=0/1 (0%) (?)										n/N=0/1 (0%) (?)				n/N=1/1 (100%) (?)	n/N=1/1 (100%) (?)			n/N=1/1 (100%) (?)									n/N=1/1 (100%) (?)
PA+ Healthy Lifestyle+ Diet/Nutrition+ Environment	Wang(2015),n=438 (+) Jones (2015),n=37(+) Aires(2016),n=246(0) Bianchini(2013),n=86(+) Militao(2013),n=34(+) Carnier(2012),n=83(0)	Wang(2015),n=438 (+) Labayen(2019),n=116(-) Militao(2013),n=34(0) Carnier(2012),n=83(0)	Jones (2015),n=37(+) Aires(2016),n=246(0) Labayen(2019),n=116(+) Militao(2013),n=34(+) Carnier(2012),n=83(+)	Wang(2015),n=438 (+) Jones (2015),n=37(+) Militao(2013),n=34(+) Carnier(2012),n=83(+)						Carnier(2012),n=83(0)				Carnier(2012),n=83(0)			Wang(2015),n=438 (+) Jones (2015),n=37(+) Aires(2016),n=246(+) Militao(2013),n=34(0)						Labayen(2019),n=116(+)		Labayen(2019),n=116(0) Carnier(2012),n=83(0)										n/N=17/28 (61%) ?
	n/N=4/6 (67%) (+)	n/N=1/4 (25%) (?)	n/N=4/5 (80%) (+)	n/N=4/4 (100%) (?)						n/N=0/1 (0%) (?)				n/N=0/1 (0%) (?)			n/N=3/4 (75%) (?)						n/N=1/1 (100%) (?)		n/N=0/2 (0%) (?)

## Sheet: 4. Coordination
	Coordination
	Body awareness	Forward roll test	Hand-Eye Coordination	Ball skills	Upper limb dexterity	Gallop	Skipping	Rope skipping	Single leg jump	Jumping/Hopping over obstacles with progressing heights	Forward/Lateral jumping	Shifting platform sideways	Reaction Time	Summary Code
Quantitative focused physical activity
Walking/Running					Bedard(2017),n=19(0)				Bedard(2017),n=19(0)		Bedard(2017),n=19(0)			n/N=0/3 (0%) ?
					n/N=0/1 (0%) (?)				n/N=0/1 (0%) (?)		n/N=0/1 (0%) (?)
Combined Resistance + Aerobic Exercise
PE+Increased Physical Activity		Sacchetti(2013),n=521(+)	Sollerhed(2008),n=132(+)	Sollerhed(2008),n=132(+)				Sollerhed(2008),n=132(+)						n/N=4/4 (100%) ?
		n/N=1/1 (100%) (?)	n/N=1/1 (100%) (?)	n/N=1/1 (100%) (?)				n/N=1/1 (100%) (?)
Sports-Based
Exergaming
PA in classroom (activity breaks)													Coknaz(2019),n=106(+)	n/N=1/1 (100%) ?
													n/N=1/1 (100%) (?)
Plyometrics										Nobre(2017),n=59(0)	Nobre(2017),n=59(0)	Nobre(2017),n=59(0)		n/N=0/3 (0%) ?
										n/N=0/1 (0%) (?)	n/N=0/1 (0%) (?)	n/N=0/1 (0%) (?)
Intensity Training
Qualitative focused physical activity
Motor Skills					Bedard (2017), n=19 (+)									n/N=1/1 (100%) ?
					n/N=1/1 (100%) (?)
Alignment during Gait
Multicomponent intervention
PA+ Healthy Lifestyle										Walther(2009),n=182(0)	Walther(2009),n=182(0)	Walther(2009),n=182(0)		n/N=0/3 (0%) ?
										n/N=0/1 (0%) (?)	n/N=0/1 (0%) (?)	n/N=0/1 (0%) (?)
Healthy Lifestyle+ Environment
PA+ Diet/Nutrition
PA+ Environment
Diet+Healthy Lifestyle+Environment
PA+ Healthy Lifestyle + Diet/Nutrition				Augustijn(2019),n=51 (-)	Augustijn(2019),n=51 (-)									n/N=0/2 (0%) ?
				n/N=0/1 (0%) (?)	n/N=0/1 (0%) (?)
PA+ Healthy Lifestyle+ Environment
PA+ Diet/Nutrition+ Environment				Larsen(2016),n=115(0)	Larsen(2016),n=115(0)					Silveira(2018),n=35(+)	Silveira(2018),n=35(+)	Silveira(2018),n=35(+)		n/N=3/5 (60%) ?
				n/N=0/1 (0%) (?)	n/N=0/1 (0%) (?)					n/N=1/1 (100%) (?)	n/N=1/1 (100%) (?)	n/N=1/1 (100%) (?)
PA+ Healthy Lifestyle+ Diet/Nutrition+ Environment	Vignolo(2008),n=31(0)			Zhou(2014),n=357 (+) Morano(2014),n=41(+) Siegrist(2013),n=724(+) Vignolo(2008),n=31(0)	Vignolo(2008),n=31(0)	Morano(2014),n=41(+)	Morano(2014),n=41(+)		Morano(2014),n=41(+) Vignolo(2008),n=31(0)		Morano(2014),n=41(+)			n/N=7/11 (64%) ?
	n/N=0/1 (0%) (?)			n/N=3/4 (75%) (?)	n/N=0/1 (0%) (?)	n/N=1/1 (100%) (?)	n/N=1/1 (100%) (?)		n/N=1/2 (50%) (?)		n/N=1/1 (100%) (?)

## Sheet: 5. Balance
	Balance
		Summary Code
Quantitative focused physical activity
Walking/Running	Bedard(2017),n=19(0)	n/N=0/1 (0%) ?
	n/N=0/1 (0%) (?)
Combined Resistance + Aerobic Exercise
PE+Increased Physical Activity
Sports-Based
Exergaming
PA in classroom (activity breaks)
Plyometrics	Nobre(2017),n=59(0)	n/N=0/1 (0%) ?
	n/N=0/1 (0%) (?)
Intensity Training
Qualitative focused physical activity
Motor Skills
Alignment during Gait
Multicomponent intervention
PA+ Healthy Lifestyle	Walther(2009),n=182(0)	n/N=0/1 (0%) ?
	n/N=0/1 (0%) (?)
Healthy Lifestyle+ Environment
PA+ Diet/Nutrition
PA+ Environment
Diet+Healthy Lifestyle+Environment
PA+ Healthy Lifestyle + Diet/Nutrition	Augustijn(2019),n=51 (+) Steinberg(2013),n=29(0)	n/N=1/2 (50%) (?)
	n/N=1/2 (50%) (?)
PA+ Healthy Lifestyle+ Environment
PA+ Diet/Nutrition+ Environment	Larsen(2016),n=115(0) Silveira(2018),n=35(+) De Vries(2015),n=13(0)	n/N=1/3 (33%) (?)
	n/N=1/3 (33%) (?)
PA+ Healthy Lifestyle+ Diet/Nutrition+ Environment	Zhou(2014),n=357 (+) Puder(2011),n=652(0) Vignolo(2008),n=31(0)	n/N=1/3 (33%) (?)
	n/N=1/3 (33%) (?)

## Sheet: 6. Speed
	Speed
	30 metre sprint	20 metre run	12 metre run	10 metre sprint	Racing	Treadmill speed	Summary Code
Quantitative focused physical activity
Walking/Running
Combined Resistance + Aerobic Exercise
PE+Increased Physical Activity		Sacchetti(2013),n=521(+)	Monsalves-Alvarez(2015),n=70(+)			Lambrick(2016),n=55(+)	n/N=3/3 (100%) ?
		n/N=1/1 (100%) (?)	n/N=1/1 (100%) (?)			n/N=1/1 (100%) (?)
Sports-Based
Exergaming
PA in classroom (activity breaks)
Plyometrics
Intensity Training
Qualitative focused physical activity
Motor Skills
Alignment during Gait
Multicomponent intervention
PA+ Healthy Lifestyle
Healthy Lifestyle+ Environment
PA+ Diet/Nutrition
PA+ Environment
Diet+Healthy Lifestyle+Environment
PA+ Healthy Lifestyle + Diet/Nutrition
PA+ Healthy Lifestyle+ Environment
PA+ Diet/Nutrition+ Environment	Bhave(2016),n=865(+)						n/N=1/1 (100%) ?
	n/N=1/1 (100%) (?)
PA+ Healthy Lifestyle+ Diet/Nutrition+ Environment	Zhou(2014),n=357 (+)			Morano(2014),n=41(+)	Vignolo(2008),n=31(0)		n/N=2/3 (67%) ?
	n/N=1/1 (100%) (?)			n/N=1/1 (100%) (?)	n/N=0/1 (0%) (?)

## Sheet: 7. Agility
	Motor agility
		Summary Code
Quantitative focused physical activity
Walking/Running
Combined Resistance + Aerobic Exercise
PE+Increased Physical Activity
Sports-Based
Exergaming
PA in classroom (activity breaks)
Plyometrics	Nobre(2017),n=59(0)	n/N=0/1 (0%) (?)
	n/N=0/1 (0%) (?)
Intensity Training	Domaradzki(2020),n=84(+)
	n/N=1/1 (100%) (?)	n/N=1/1 (100%) (?)
Qualitative focused physical activity
Motor Skills
Alignment during Gait
Multicomponent intervention
PA+ Healthy Lifestyle
Healthy Lifestyle+ Environment
PA+ Diet/Nutrition
PA+ Environment
Diet+Healthy Lifestyle+Environment
PA+ Healthy Lifestyle + Diet/Nutrition
PA+ Healthy Lifestyle+ Environment
PA+ Diet/Nutrition+ Environment	Chomitz(2010),n=1859(+)	n/N=1/1 (100%) (?)
	n/N=1/1 (100%) (?)
PA+ Healthy Lifestyle+ Diet/Nutrition+ Environment	Puder(2011),n=652(0) Burgi(2012),n=652(0)	n/N=0/2 (0%) (?)
	n/N=0/2 (0%) (?)

## Sheet: 8. Strength
	Strength
	Maximum isometric hand grip strength	Maximum isometric strength of lower limb	Maximum isometric lumbar traction strength	Upper body strength	Abdominal strength	Bent arm hang	Sit up test	Push up test	Pull up test	Standing long jump	2kg medicine ball forward throw test	20m crawl	Resistance skills competency	1RM leg press	1RM chest press	Summary Code
Quantitative focused physical activity
Walking/Running
Combined Resistance + Aerobic Exercise														Lopes(2016),n=33(+)	Lopes(2016),n=33(+)	n/N=2/2 (100%) ?
														n/N=1/1 (100%) (?)	n/N=1/1 (100%) (?)
PE+Increased Physical Activity	Sollerhed(2008),n=132(0)					Sollerhed(2008),n=132(0)	Sollerhed(2008),n=132(+) DeRenne(2008),n=68(0)			Sollerhed(2008),n=132(0) Monsalves-Alvarez(2015),n=70(+) Tan(2010),n=60(+) Sacchetti(2013),n=521(+)	Sacchetti(2013),n=521(0)					n/N=4/9 (44%) ?
	n/N=0/1 (0%) (?)					n/N=0/1 (0%) (?)	n/N=1/2 (50%) (?)			n/N=3/4 (75%) (?)	n/N=0/1 (0%) (?)
Sports-Based
Exergaming
PA in classroom (activity breaks)
Plyometrics	Nobre(2017),n=59(0)						Nobre(2017),n=59(0)			Nobre(2017),n=59(0)						n/N=0/3 (0%) ?
	n/N=0/1 (0%) (?)						n/N=0/1 (0%) (?)			n/N=0/1 (0%) (?)
Intensity Training
Qualitative focused physical activity
Motor Skills
Alignment During Gait		Horsak(2019),n=35(0)														n/N=0/1 (0%) ?
		n/N=0/1 (0%) (?)
Multicomponent intervention
PA+ Healthy Lifestyle
Healthy Lifestyle+ Environment
PA+ Diet/Nutrition		Julian(2019),n=23(+)						Park(2015),n=138(0)						Deldin (2019),n=55 (0)	Deldin (2019),n=55 (+)	n/N=2/4 (50%) ?
		n/N=1/1 (100%) (?)						n/N=0/1 (0%) (?)						n/N=0/1 (0%) (?)	n/N=1/1 (100%) (?)
PA+ Environment
Diet+Healthy Lifestyle+Environment
PA+ Healthy Lifestyle + Diet/Nutrition	Branco(2019),n=44(+) Labayen(2019),n=116(0)	Branco(2019),n=44(+)	Branco(2019),n=44(+)		Da Silva (2015),n=113 (+) Hintze(2012),n=33(+)		Hintze(2012),n=33(+)		Hintze(2012),n=33(+)	Labayen(2019),n=116(0)				Crouter(2017),n=30(0)	Crouter(2017),n=30(+)	n/N=8/11 (73%) Desirable
	n/N=1/2 (50%) (?)	n/N=1/1 (100%) (?)	n/N=1/1 (100%) (?)		n/N=2/2 (100%) (?)		n/N=1/1 (100%) (?)		n/N=1/1 (100%) (?)	n/N=0/1 (0%) (?)				n/N=0/1 (0%) (?)	n/N=1/1 (100%) (?)
PA+ Healthy Lifestyle+ Environment
PA+ Diet/Nutrition+ Environment	Larsen(2016),n=115(+)			Chomitz(2010),n=1859(+)	Chomitz(2010),n=1859(+)		Slawta(2008),n=75(+) Bhave(2016),n=865(+)	Bhave(2016),n=865(0)		Bhave(2016),n=865(+)				Lee(2019),n=118(+)	Lee(2019),n=118(+)	n/N=8/9 (89%) Desirable
	n/N=1/1 (100%) (?)			n/N=1/1 (100%) (?)	n/N=1/1 (100%) (?)		n/N=2/2 (100%) (?)	n/N=0/1 (0%) (?)		n/N=1/1 (100%) (?)				n/N=1/1 (100%) (?)	n/N=1/1 (100%) (?)
PA+ Healthy Lifestyle+ Diet/Nutrition+ Environment						Siegrist(2013),n=724(+)		Smith(2016),n=361(0)		Zhou(2014),n=357 (+)		Zhou(2014),n=357 (+)	Smith(2016),n=361(+)			n/N=4/5 (80%) Desirable
						n/N=1/1 (100%) (?)		n/N=0/1 (0%) (?)		n/N=1/1 (100%) (?)		n/N=1/1 (100%) (?)	n/N=1/1 (100%) (?)

## Sheet: 9. Flexibility
	Flexibility
	Flexibility	Sit-and-reach	Summary Code
Quantitative focused physical activity
Walking/Running
Combined Resistance + Aerobic Exercise
PE+Increased Physical Activity		Sollerhed(2008),n=132(+) Sollerhed(2008),n=132(0)	n/N=1/2 (50%) ?
		n/N=1/2 (50%) (?)
Sports-Based
Exergaming
PA in classroom (activity breaks)
Plyometrics		Nobre(2017),n=59(0)	n/N=0/1 (0%) ?
		n/N=0/1 (0%) (?)
Intensity Training
Qualitative focused physical activity
Motor Skills
Alignment during Gait
Multicomponent intervention
PA+ Healthy Lifestyle
Healthy Lifestyle+ Environment
PA+ Diet/Nutrition		Park(2015),n=138(0)	n/N=0/1 (0%) ?
		n/N=0/1 (0%) (?)
PA+ Environment
Diet+Healthy Lifestyle+Environment
PA+ Healthy Lifestyle + Diet/Nutrition		Hintze(2012),n=33(+)	n/N=1/1 (100%) ?
		n/N=1/1 (100%) (?)
PA+ Healthy Lifestyle+ Environment
PA+ Diet/Nutrition+ Environment	Bhave(2016),n=865(0) Chomitz(2010),n=1859(+)		n/N=1/1 (100%) ?
	n/N=1/1 (100%) (?)
PA+ Healthy Lifestyle+ Diet/Nutrition+ Environment	Siegrist(2013),n=724(+) Vignolo(2008),n=31(0)	Zhou(2014),n=357 (+)	n/N=2/3 (67%) ?
	n/N=1/2 (50%) (?)	n/N=1/1 (100%) (?)

[truncated: 6 more sheets: 10. Power, 11. Posture and Gait, 12. Activity Limitations, 13. Personal Factors, 14. Environmental Factors, 15. Summary Table]
